# Supplementary material for: Cardiovascular Events and Mortality in Patients on Hemodialysis: The Prognostic Value of the CHA2DS2-VASc Score
Source: Medicina (Kaunas). 2024 Jan 12;60(1):144. doi: 10.3390/medicina60010144 (PMC10820266; doi:10.3390/medicina60010144)
Supplement: Supplementary file 1 [file medicina-60-00144-s001.zip]

Archive with 1 entries (1 files):
- medicina-2792360-supplementary.pdf
